# Supplementary material for: EHD1-dependent traffic of IGF-1 receptor to the cell surface is essential for Ewing sarcoma tumorigenesis and metastasis
Source: Commun Biol. 2023 Jul 20;6:758. doi: 10.1038/s42003-023-05125-1 (PMC10359273; doi:10.1038/s42003-023-05125-1)
Supplement: Supplementary file 4 — Supplementary Data [file 42003_2023_5125_MOESM4_ESM.xlsx]

## Sheet: Figure 1
Figure 1d			TMA-cohort
		EHD1-high	272
		EHD1-low	23
		negative	12
Figure 1e		EHD1-negative	EHD1-low	EHD1-high
	Localized	12.4	44.2	43.4
	Disseminated	0	33.3	66.7
	Relapse	20	30	50
	Metastasis	0	0	100

## Sheet: Figure 2
Figure 2c	Days	shNTC +Dox			shEHD1 #2 +Dox			shEHD1 #3 +Dox
	1	38100	39466.7	38066.7	23833.3	34666.7	32266.7	26200	44533.3	51333.3
	3	110833	155367	81200	51766.7	64233.3	56933.3	58733.3	93866.7	99600
	5	324667	342667	302000	91333.3	76333.3	85666.7	87666.7	76666.7	221667
	7	769333	949333	813667	366333	338000	316333	215333	226000	263000
	Days	shNTC +dox			shEHD1 #2 +dox			shEHD1 #3 +dox
	1	62550	32000.7	34566.7	17600	19000	14350	17266.7	14633.3	13350
	3	143217	89533.3	90466.7	41533.3	45066.7	22133.3	16900	22500	17366.7
	5	351850	230000	228067	104200	99533.3	45700	27233.3	44733.3	31166.7
	7	516667	604333	518333	205667	198000	97066.7	90600	156667	125400
Figure 2d	Days	NTC			EHD1-KO			mEHD1 Rescue
	1	12500	13000	12650	8680	12150	14100	17815	16650	12600
	3	29150	40550	34600	14800	26950	16850	53600	97100	79500
	5	188000	149500	142000	88200	110200	118500	344000	347000	285500
	7	427500	443500	395000	224000	216000	126400	752000	570000	559500
	Days	NTC			EHD1-KO			mEHD1 Rescue
	1	20925	19725	21500	20782.5	25667.5	25880	14112.5	15925	17475
	3	34100	47600	53750	8732.5	11297.5	14300	33875	45575	53300
	5	155000	179500	202250	37625	37025	36125	345500	279250	291750
	7	423250	454750	419250	79175	84900	80225	747000	645000	521000
Figure 2e		-dox						+dox
	shNTC	100	114	108	69	89	101	152	112	156	198	101	61
	shEHD1 #2	81	39	88	47	61	69	26	18	17	19	23	18
	shEHD1 #3	69	111	59	61	49	51	41	29	22	29	19	19
		-dox						+dox
	shNTC	116	67	112	78	61	49	59.6	126	68	76.4	66.25	40.4286
	shEHD1 #2	119	98	67	81	49	61	38	47	39	37	14	25
	shEHD1 #3	62	60	35	54	41	50	24	32	32	33	47	12
Figure 2f		-dox						+dox
	shNTC	49	32	41	40	79	49	51	71	73	76	79	65
	shEHD1 #2	51	39	52	29	21	45	5	8	9	11	7	11
	shEHD1 #3	39	53	51	29	23	31	7	3	7	10	11	19
		-dox						+dox
	shNTC	76	53	51	36	35	32	64	53	47	46	39	35
	shEHD1 #2	64	29	31	55	49	63	13	28	29	17	15	12
	shEHD1 #3	53	36	35	33	32	69	25	12	19	13	17	26
Figure 2g		-dox									+dox
	shNTC	455	464	647	493	637	502	603	609	701	487.143	501.833	512	419	712	618	412	578.1	413.11
	shEHD1 #2	748	893	702	601	601	787	631	674	403	35.11	90	97	76	120	75	103	96	104
	shEHD1 #3	796	637	302	403	408	504	892	308	408	94	76	91	88	100	109	79	112	92
		-dox									+dox
	shNTC	274	196	321	209	287	107	301	245	187	210	348	458	312	235	195	178	308	416
	shEHD1 #2	298	299	201	213	197	299	271	298	235	83	61	59	55	55	75	52	24	36
	shEHD1 #3	189	367	301	331	190	318	315	371	208	61	119	79	102	89	71	49	119	26
Figure 2h		-dox									+dox
	shNTC	261	230	189	254	235	241	272	213	187	243	158	213	156	248	288	233	198	190
	shEHD1 #2	213	189	211	328	236	261	298	189	231	101	16	51	28	29	59	18	61	42
	shEHD1 #3	222	291	328	284	190	188	219	218	157	61	67	41	23	16	11	31	19	42
		-dox									+dox
	shNTC	182	117	118	116	176	172	116	171	98	109	177	99	101	79.13	106	156	87	110
	shEHD1 #2	99	113	89	100	129	109	79	118	119	21	17	18	41	19	20.12	19	56	19
	shEHD1 #3	115	121	71	143	176	107	125	101	75	71	11	51	20	29	34	11	18	19
Figure 2i	NTC	EHD1 KO	mEHD1 Rescue
	210	60	580.2
	295	55.4286	566
	199.6	65.7143	565
	300	91	810
	371	75	611
	299	69	589
	NTC	EHD1 KO	mEHD1 rescue
	260	112	487.143
	280	93.2	501.833
	287.6	100.8	512
	261	38	617
	299	67	499
	211	77	410
Figure 2k	Day	SK-ES1			SK-ES1 mEHD1
	1	120550	165650	117600	207000	213500	208000
	3	204950	155700	148000	2255000	2465000	2110000
	5	302100	214000	207000	2775000	2150000	2770000
	7	358500	398000	287000	23350	32000	51300
Figure 2l	P	mEHD1
	77	551
	131	590
	59	410
	79	481
	81	470
	121	572
Figure 2m	P	mEHD1
	82	417
	71	389
	70	410
	59	518
	122	459
	79	391

## Sheet: Figure 3
Figure 3b	Day	NTC								EHD1-KO								mEHD1 Rescue
	5	6.43	0.284	22	18.5	0.3	30.5			5.51	7.15	19.1	0.59	0.72	0.275			71	52	42	1.14	97	38	810	215
	12	94.5	3.59	721	2270	9.15	2970			0.161	0.171	0.162	0.18	0.158	0.131			2700	20800	108	49.2	16700	88.3	14200	13100
	19	974	197	490	290	16600	2370			0.161	0.124	0.0826	0.0729	0.096	0.0586			41300	17300	31000	10200	23400	43300	14100	40500
	26	2170	12400	7150	152	822	6670			0.0528	0.0995	0.0813	0.0908	0.0628	0.0985
Figure 3d	NTC	EHD1-KO	mEHD1 Rescue
	1.017	0.03176	0.08949
	0.1937	0.02229	1.1221
	0.5651	0.2094	0.6008
	4.92	0.1552	1.574
	0.3816	0.002496	1.2472
	3.458	0.06843	3.613
			459.3
			386.38
Figure 3f	NTC	EHD1-KO	mEHD1 Rescue		NTC	EHD1-KO	mEHD1 Rescue		NTC	EHD1-KO	mEHD1 Rescue		NTC	EHD1-KO	mEHD1 Rescue
	20.6188	26.008	15.353		0.08462	0.09617	0.07457		2.41657	2.70437	2.05878		0.24492	0.4549	0.20496
	21.3028	28.8013	18.9701		0.08844	0.10472	0.09156		2.40885	2.75041	1.94439		0.26973	0.33364	0.33648
	19.0946	28.1459	16.2529		0.09423	0.10943	0.08736		2.02637	2.57216	1.86038		0.34633	0.34207	0.20495

## Sheet: Figure 4
Figure 4a		EHD1-3 -dox		EHD1-3 +dox
	TC71	8308.08	8120.6	1268.77	1196.31
	A673	7162.72	7263.37	1426.26	1461.01
Figure 4g		NTC						EHD1 KO
	Steady	0.667267	0.955289	0.93331	0.87	1.33829	0.821	0.541698	0.678764	0.144857	0.15	0.58244	0.341
	IGF-1	0.401989	0.45876	0.436781	0.51	0.536691	0.421	0.317151	0.389239	0.106875	0.3	0.337659	0.238
	Starvation	1	1	1	1	1	1	0.645119	0.602227	0.116927	0.2	0.613369	0.358
Figure 4h		NTC						EHD1 KO
	Steady	0.807239	0.759376	1.0363	0.89	1.19039	1.29716	0.498653	0.429207	0.38891	0.32	0.282102	0.570027
	IGF-1	0.596301	0.591549	0.610942	0.62	0.575592	0.526578	0.404039	0.365552	0.288834	0.28	0.27801	0.531487
	Starvation	1	1	1	1	1	1	0.618498	0.454094	0.361901	0.4	0.280441	0.58688
Figure 4l		TMA-cohort
	IGF-1R-high	137
	IGF-1R-low	56
	negative	34
Figure 4m		0	1	2	3
	0	0	0	1	1
	1	2	2	3	0
	2	21	22	42	8
	3	9	27	60	17
Figure 4n		Both negative	EHD1+/IGF-1R+	Both positive
	Localized	1.9	41.5	56.3
	Disseminated	0	15.4	84.6
	Relapse	0	16.7	83.3
	Metastasis	0	38.5	61.5

## Sheet: Figure 5
Figure 5b	Time (min)	TC71 NTC			TC71 EHD1-KO
	0	0	2	1	2	0	3
	30	68	59	67	34	22	25
	60	88	71	77	33	44	41
Figure 5c	Time (hours)	TC71 NTC			TC71 EHD1-KO
	0	19	14	10	21	10.8	9
	6	42	44.1	23	21	14.7	23.6
	12	76	71.5	69	20.4	15	22
	24	90	84	81	24	18	33

## Sheet: Figure 6
Figure 6b		- Baf-A1			+ Baf-A1
	TC71 NTC	3.1934	3.3189	3.21672	3.26	3.15678	3.2219
	TC71 EHD1-KO	1.23456	1.01276	1.281	2.74589	2.99378	2.819
	A673 NTC	2.41	3.1289	2.901	2.11	2.201	2.13
	A673 EHD1-KO	0.9831	0.8199	0.991	2.67	2.4389	2.581
Figure 6d	NTC	NTC	EHD1-KO	EHD1-KO
	0.256	0.501	0.361	0.69
	0.261	0.215	0.361	0.742
	0.254	0.281	0.263	0.682
	0.411	0.365	0.367	0.65
	0.283	0.415	0.35	0.67
	0.235	0.259	0.23	0.701
	0.312	0.279	0.21	0.754
	0.309	0.34	0.316	0.654
	0.303	0.35	0.311	0.744
	0.252	0.355	0.312	0.722
	0.153	0.176	0.374	0.655
	0.312	0.25	0.217	0.76
	0.431	0.411	0.188	0.722
	0.401	0.213	0.241	0.837
	0.361	0.156	0.341	0.758
	0.312	0.435	0.361	0.786
	0.245	0.167	0.261	0.671
	0.321	0.178	0.214	0.841
	0.197	0.341	0.222	0.766
	0.245	0.247	0.401	0.615
		0.361	0.322	0.654
		0.341	0.141	0.567
			0.255	0.813
			0.137	0.822
			0.191	0.856
				0.591
				0.489
				0.714
Figure 2f	NTC	EHD1-KO	NTC	EHD1-KO
	0.215	0.221	0.311	0.511
	0.341	0.123	0.213	0.516
	0.231	0.135	0.311	0.561
	0.123	0.187	0.123	0.412
	0.145	0.189	0.145	0.312
	0.241	0.198	0.231	0.199
	0.251	0.198	0.231	0.172
	0.123	0.123	0.381	0.512
	0.145	0.315	0.214	0.451
	0.241	0.216	0.323	0.641
	0.222	0.138	0.165	0.451
	0.222	0.122	0.231	0.341
	0.176	0.187	0.211	0.444
	0.123	0.2113	0.176	0.4512
	0.176	0.1233	0.121	0.233
	0.157	0.219	0.281	0.222
	0.123	0.117	0.123	0.341
	0.199	0.182	0.261	0.271
	0.213	0.122	0.312	0.222
	0.281		0.241	0.371
				0.445
				0.381

## Sheet: Figure 7
Figure 7i		DMSO			Linsitinib
	NTC	5.5	6.67	3.12	22.27	34.11	20.1
	EHD1-KO	18.67	19.5	41	58.1	48.3	22.11
		DMSO			Linsitinib
	NTC	7.72	7.07	5.46	18.53	13.2	13.93
	EHD1-KO	12.2	10.61	12.53	36.2	26.03	30.69
Figure 7j	Days	NTC			NTC+ Linsitinib			EHD1 KO			EHD1-KO + Linsitinib
	1	340500	335000	331500	321500	348500	331000	294000	339500	389000	280000	292000	291500
	3	846500	856500	922000	215000	234000	221500	374000	463500	472000	37350	55900	68350
	5	1260000	1770000	1950000	134000	164000	240500	407500	524500	595000	19700	17800	22200
Figure 7k	Days	NTC			NTC + Linsitinib			EHD1 KO			EHD1 KO+Linsitinib
	1	11140	16800	17250	10400	15600	16800	11450	14850	17000	11350	15150	18800
	3	42350	59600	67650	34550	47450	74450	30850	44250	59350	17550	38950	56350
	5	154500	314500	327000	130500	152500	163500	63050	122000	129500	80500	119500	128500
	7	614000	676500	700500	400000	267000	509500	287500	330500	389000	229000	206000	256500
Figure 7l		DMSO			Linsitnib
	NTC	585	437	359	213	226	269
	EHD1-KO	138	157	153	99	98	102

## Sheet: Figure 8
Figure 8c	Days	Parental			mEHD1			mEHD1-siNTC			mEHD1-siIGF-1R			mEHD1-Linsitinib
	1	213333	210667	217000	619500	368333	328333	325000	416667	330000	448333	358333	431667	315000	258333	366667
	3	465667	545833	574000	4393333	4588333	4403333	4966667	4876667	4728333	2918333	2658333	3168333	1773333	1765000	2281667
	5	805500	910167	1313333	4295000	4696667	5308333	5223333	5501667	5536667	3451667	3465000	3378333	2458333	3041667	3530000
Figure 8d	Parental	mEHD1	mEHD1siNTC	mEHD1siIGF-1R	mEHD1+Linsitinib
	16.21	5.06	4.38	18.68	18.29
	15.67	4.46	4.31	18.34	20.59
	16.6	4.34	4.04	18.8	18.03
	19.11	2.75	3.87	25.1	24.8
	20.4	2.95	3	25.7	28.4
	16.94	2.94	3.34	25.7	26.9
Figure 8e	Parental	mEHD1	mEHD1siNTC	mEHD1siIGF-1R	mEHD1+Linsitinib
	359	1148	923	460	270
	475	1197	1182	450	360
	545	1184	982	686	464
	500	860	892	570	389
	276	885	1030	605	428
	386	804	804	428	402
	313	858	986	494	462
	441	972	777	514	492
	481	746	951	572	262
Figure 8f	Parental	mEHD1	mEHD1siNTC	mEHD1siIGF-1R	mEHD1+Linsitinib
	334	767	583	359	151
	338	705	547	379	191
	237	662	588	345	248
	234	535	602	298	321
	286	709	521	344	138
	268	718	699	456	152
	307	618	561	444	153
	391	617	701	467	237
	402	537	611	493	289
Figure 8g	Day	Parental			mEHD1			mEHD1-IgG			mEHD1-1H7
	1	304167	320500	296167	328667	312833	254100	321533	345190	289167	323000	391000	393000
	3	459767	418000	446667	794167	838667	665333	671000	730500	751466	351833	363167	36156
	5	592833	680333	474833	1633333	1303333	1486667	1.81007e+06	2336667	1450000	680833	670000	729000
Figure 8h	Parental	mEHD1	mEHD1IgG	mEHD1IH7
	267	1035	981	391
	295	1021	1001	369
	293	769	946	429
	322	917	892	494
	303	849	1011	435
	279	1089	899	338
	348	1103	901	414
	291	1067	1037	450
	339	841	910	452
Figure 8i	Parental	mEHD1	mEHD1IgG	mEHD1IH7
	110	459	358	77
	107	468	371	111
	94	452	355	103
	128	425	373	105
	126	455	372	97
	108	386	359	109
	97	377	364	135
	129	446	350	149
	120	436	330	69
Figure 8k	Day	NTC						EHD1-KO EV						EHD1-KO IGF-1R
	1	515000	483000	463000	399000	316000	260000	219500	215900	214500	211700	212300	274200	503000	433000	369000	310000	241000	186000
	3	1260000	1450000	1130000	1130000	662000	375000	440600	445500	436000	325800	313600	310900	1330000	1640000	1310000	1220000	726000	654000
	5	4970000	5560000	5500000	5560000	5510000	5100000	682000	746000	840000	944000	511000	668600	4230000	5360000	5510000	5400000	5310000	4110000
Figure 8l	Day	NTC						EHD1-KO EV						EHD1-KO IGF-1R
	1	365000	368000	398000	386000	364000	300000	128500	227900	318800	116000	113100	112200	502000	449000	359000	272000	179000	180000
	3	1430000	1450000	1380000	1240000	1020000	759000	146600	351700	341800	230400	121100	220400	1190000	1590000	1600000	1370000	1100000	646000
	5	4600000	4650000	4290000	3790000	3150000	2620000	325000	422000	416000	475400	478800	478400	4620000	5610000	5260000	5340000	4880000	4680000
Figure 8m	NTC	EHD1-KO EV	EHD1-KO IGF-1R
	573	120	801
	631	99	725
	562	113	591
	591	96	498
	563	115	665
	629	186	784
	1142	143	792
	972	146	745
	623	182	771
Figure 8n	NTC	EHD1-KO EV	EHD1-KO IGF-1R
	382	95	528
	255	136	513
	448	112	262
	455	115	431
	449	243	512
	333	260	405
	275	227	456
	413	86	386
	372	161	286
Figure 8o	NTC	EHD1-KO EV	EHD1-KO IGF-1R
	657	67	646
	585	50	712
	578	47	763
	644	53	891
	720	91	649
	471	88	651
	326	110	783
	610	79	878
	630	103	761
Figure 8p	NTC	EHD1-KO EV	EHD1-KO IGF-1R
	758	337	758
	625	341	478
	641	464	637
	707	421	717
	503	314	484
	575	392	593
	635	428	540
	637	465	714
	621	259	573
			561
			651
			689
